# Supplementary material for: Behavioral and neuronal study of inhibition of return in barn owls
Source: Sci Rep. 2020 Apr 29;10:7267. doi: 10.1038/s41598-020-64197-9 (PMC7190666; doi:10.1038/s41598-020-64197-9)
Supplement: Supplementary file 2 — Supplementary spreadsheet. [file 41598_2020_64197_MOESM2_ESM.xlsx]

## Sheet: DK
			Search Time (sec) -all trials									Search Time (sec) - Fixation on Center
33 Valid	400 Valid	600 Valid		33 Invalid	400 Invalid	600 Invalid			33 Valid	400 Valid	600 Valid		33 Invalid	400 Invalid	600 Invalid
2.10027	2.27321	0.37147		0.469931	1.57809	1.13531			2.38004	2.27321	0.37147		0.469931	0.384362	1.42308
2.38004	1.0104	1.2693		0.521868	1.7337	2.44572			0.398201	0.0267386	1.71095		0.521868	0.373422	0.35251
0.398201	2.22148	1.08265		0.430801	1.46794	1.28519			0.108521	0.538505	1.83961		0.430801	0.362724	0.421294
0.108521	0.439985	0.33765		1.93577	1.49536	0.848001			0.640951	1.72846	0.321688		1.93577	0.517732	0.48504
0.640951	0.404381	1.66258		1.1883	2.14063	1.28345			0.00255532	0.405455	0.387811		1.1883	0.395493	0.3566
0.00255532	0.83754	1.71095		0.455256	0.384362	1.35489			0.38256	0.492382	1.15271		0.455256	0.474712	0.442191
0.38256	0.133807	1.30876		2.48616	1.18507	1.44634			0.407987	1.68073	0.43471		2.48616	2.58666	0.397479
0.297481	0.0267386	0.188102		2.0015	2.45676	1.31976			2.89733	0.427384	0.476213		2.0015	0.380745	0.393231
0.335451	0.448434	1.18961		1.19625	1.59617	2.03547			1.13879	0.336661	1.12089		1.19625	0.373877	0.387383
0.407987	0.792591	0.80987		1.40538	0.38554	2.36104			0.431955	0.373679	0.398864		1.40538	1.47975	0.198303
2.89733	2.2555	2.61571		2.23746	0.373422	1.42308			0.317512	0.911707	0.492318		2.23746	2.05985	0.362211
1.13879	0.398597	1.83961		2.23519	1.39362	0.35251			0.346031	0.505924	1.17349		2.23519	0.385747
0.431955	2.96749	1.20559		1.29827	0.414777	0.974686			2.00031	0.577766	1.5202		1.29827	2.42027
0.317512	0.785937	1.69672		0.599848	0.743881	0.527178			1.34832	1.18303	0.422426		0.599848	1.46108
0.346031	0.965695	0.321688		1.00918	1.32497	1.36039			0.375609	0.422403	0.402189		1.00918	0.368973
2.00031	0.538505	0.387811		1.98654	1.27198	0.508093			0.27116	0.524868	2.58221		1.57957
1.34832	0.692349	1.15271		1.57957	0.362724	0.370002			0.330236		1.1889		0.396776
0.375609	0.456545	0.572311		0.396776	0.517732	0.491671			2.12301		0.519903		0.595697
0.27116	0.931011	0.43471		0.595697	2.71117	0.998584			2.0364		2.27518		0.522452
0.330236	0.117232	1.30138		0.522452	1.01592	2.77781			0.002074		2.07196		0.796972
2.12301	1.72846	0.476213		0.796972	0.399099	1.63549			1.64906		0.440413		0.464529
2.0364	1.39195	1.83754		0.464529	0.395493	1.38817			0.423992		0.390352		0.695963
0.002074	0.405455	1.12089		0.695963	2.60059	1.29429			0.415897		0.370391		1.07192
1.64906	0.945738	1.46334		1.07192	0.474712	2.23447			0.330668		2.22697		0.40264
0.308169	0.716617	0.398864		0.40264	1.19539	1.06881			0.340813		2.0202		1.34827
0.220035	0.492382	0.492318		1.34827	1.15454	0.421294			2.76744		0.425604		1.7622
0.423992	1.68073	0.429392		1.7622	0.770767	2.64292			0.382679		0.460653		0.437045
0.415897	0.427384	2.61319		0.437045	2.58666	1.82963			0.291357				0.453208
0.334226	0.807795	1.83989		0.453208	2.68189	0.423497			1.78499				1.8816
0.330668	0.426084	1.77001		1.49397	2.4285	0.407478			0.284063				2.25835
0.340813	0.132428	0.968124		1.8816	2.52404	1.44797			1.44136				0.518622
2.76744	1.3179	1.17349		2.25835	0.990622	3.00983			0.269808				1.64027
0.382679	0.948244	1.5202		0.518622	0.542747	2.8736			2.10117				1.32041
0.291357	0.64376	1.67739		1.64027	2.11998	0.543592			0.00382188				0.544315
1.78499	0.813139	0.422426		1.32041	0.380745	2.68308			2.71201				2.25362
0.284063	1.73165	0.509424		0.51557	2.74644	1.42253			1.41939				0.588637
0.249199	2.11817	0.402189		0.544315	0.984634	0.338894			1.31345				2.26831
1.44136	0.346689	1.27358		2.25362	0.43737	2.86525			0.407901				0.560295
0.269808	1.30034	0.956941		0.588637	0.373877	2.47307			0.353532				2.18818
0.99178	1.46012	1.2039		2.26831	1.33493	0.510822			0.40605				0.385751
0.282489	1.88508	2.58221		0.560295	0.400817	1.44324			0.362766				0.425486
1.07167	0.136011	1.1889		2.18818	0.367407	0.437731			1.01161				0.425451
0.36221	0.530416	0.519903		0.418899	1.47975	1.34104			0.429942				0.45846
1.46865	1.24633	2.27518		0.385751	2.8112	2.33233			0.266145				1.38795
0.251583	0.123659	2.66836		0.425486	1.10007	1.40708			0.188881				2.89111
2.10117	0.435528	1.23026		0.425451	0.375232	1.46648			0.384221				2.08
2.05301	0.136649	2.98832		0.45846	2.05985	0.48504			0.407014				0.414886
0.612585	0.38379	1.03598		1.38795	2.35139	0.432502			1.12791				1.61572
1.69064	2.38551	2.07196		2.89111	1.03407	0.428222			0.399196				0.511091
0.00382188	1.92778	1.8832		1.2006	0.406684	1.82722			1.39493				0.364066
2.71201	2.27924	0.440413		2.7399	1.28631	0.448097			0.388527				0.440244
1.41939	0.367112	1.23586		2.08	0.455074	1.727			0.400372				0.391094
1.31345	0.404499	1.18687		0.414886	0.385747	1.27674			0.469588				0.399666
0.407901	1.41597	0.390352		1.61572	2.42027	1.20427			0.447842				0.455654
0.353532	2.50753	1.7091		0.511091	0.425438	0.779355			0.311817				2.1802
0.40605	0.128805	0.182803		0.364066	1.25038	1.80218			0.31988				0.585374
1.07211	0.360655	0.114128		0.440244	0.385063	0.557241			0.0164801				1.96402
0.362766	0.401129	0.370391		0.391094	0.521075	0.3566			1.24024				0.532566
1.01161	0.336661	2.22697		0.399666	0.456145	0.346437			0.307162				1.1948
0.429942	0.373679	1.39365		0.455654	0.427241	0.962307			0.456328				0.416213
0.31211	0.880589	0.894527		0.457933	1.79268	1.19424			0.432877				0.396802
2.23221	0.911707	0.437934		0.876081	1.1628	2.57856			0.447549				0.390343
0.398076	0.779187	0.540449		2.1802	0.602385	0.36869			0.444788				0.458992
0.824325	1.81218	0.505959		0.585374	1.46108	1.97736			0.276913				0.455361
0.801621	0.163898	0.404769		1.96402	0.541112	0.442191			2.40045				2.86507
0.266145	0.148345	2.0202		0.532566	0.368973	0.397479							0.379433
0.188881	0.505924	0.425604		2.0716	1.37398	1.33481							0.448271
0.258	0.577766	1.49368		1.1948	1.50273	1.26596							0.386424
2.60769	0.346775	1.25894		0.416213	0.407654	0.393231							0.392154
0.384221	0.505676	0.932623		0.396802	2.76761	0.558482							0.524223
0.407014	0.452275	1.60496		0.390343	1.06914	0.387383							0.543124
1.12791	0.702412	1.33624		0.458992	0.994106	0.198303							0.558482
0.399196	0.132586	1.35776		0.645851	2.6071	0.362211							0.53684
1.39493	0.134351	2.95331		0.455361	1.98084								0.422766
0.747201	1.03939	0.460653		2.86507	2.46842
0.388527	1.18303	0.650905		0.379433
0.400372	0.425034	0.404901		0.448271
0.469588	0.151566	2.25914		0.386424
0.447842	0.661396	0.453856		0.392154
0.311817	0.422403	0.391699		0.524223
0.31988	0.524868	0.432608		0.543124
0.0164801		0.388394		0.558482
1.24024				0.53684
0.307162				0.422766
0.456328
0.432877
0.447549
0.444788
0.276913
0.712952
2.40045

## Sheet: DO
			Search Time (sec) - all trials									Search Time (sec) - Fixation on Center
33 Valid	400 Valid	600 Valid		33 Invalid	400 Invalid	600 Invalid			33 Valid	400 Valid	600 Valid		33 Invalid	400 Invalid	600 Invalid
1.59813	0.469	1.7744		1.84289	1.34146	1.10348			1.59813	0.469	0.584167		1.84289	1.34146	1.10348
0.413347	1.17907	0.150707		1.94712	0.431033	0.458051			0.413347	1.17907	0.404014		1.46459	0.431033	0.458051
2.83658	0.847116	0.584167		1.46459	0.988109	1.48868			2.83658	1.7422	0.450747		1.47505	0.494476	1.66496
1.51187	1.85449	0.467671		1.68294	0.494476	1.66496			1.51187	0.471243	1.44539		1.64382	0.472093	0.473027
2.70947	1.7422	1.61539		1.47505	0.472093	0.473027			2.70947	1.49243	2.27862		1.5465	1.66356	1.56077
0.453286	0.471243	1.39162		1.64382	1.66356	1.50876			0.453286	2.54868	0.752615		2.48008	0.53365	1.625
0.48527	0.584824	1.42212		1.5465	1.1042	1.56077			0.48527	1.13504	2.21742		1.1961	0.418187	0.466482
0.432158	1.49243	1.78217		1.59805	1.38647	0.624808			0.432158	1.48599	2.1393		0.629468	0.510034	0.442804
1.39861	1.6117	0.6702		2.48008	0.53365	1.625			1.39861	0.609543	2.44569		1.71563	0.510719	1.93106
2.82208	1.40867	0.404014		1.1961	0.418187	0.466482			2.82208	1.73333	1.59751		2.43741	0.471437	0.44103
2.93824	2.54868	0.450747		0.629468	0.510034	0.629866			2.93824	1.62856	0.745511		2.42963	0.41564	2.66335
1.74937	1.28787	2.74276		1.71563	2.5217	0.442804			1.74937	1.36928	0.407074		2.44176	0.479821	0.508512
1.74123	1.13504	0.120641		2.43741	1.71683	1.93106			1.74123	1.64418	0.674646		0.520578	0.388015	0.57124
1.55744	1.48599	1.68073		2.42963	0.510719	1.18762			1.55744	0.00232095	0.407751		1.50117	1.56409	0.465872
1.34835	0.609543	0.850072		2.44176	1.25934	1.67425			1.34835	2.43361	0.201077		1.66737	0.431366	0.15044
0.963307	1.73333	0.582314		0.520578	0.471437	1.39183			0.963307	1.07799	0.391101		2.81029	2.29401	1.63615
0.402082	1.94334	1.83283		1.50117	0.41564	0.44103			0.402082	2.25484	0.538655		0.418095	0.440401	0.46382
1.56283	1.62856	1.44539		1.66737	0.599609	2.66335			1.56283	1.35374	0.674282		1.26611	1.81025	0.544151
1.08778	1.36928	0.151444		2.81029	1.16987	0.508512			1.08778	1.51005	0.492459		1.51398	0.42178	0.532356
1.12714	1.04168	0.108384		0.418095	0.479821	1.3045			1.12714	1.11904	0.40398		2.73564	2.99041	0.492167
1.86871	0.121146	2.27862		1.26611	0.535065	2.9347			1.86871	1.16848	0.436088		1.74125	0.47917	0.6505
1.3869	1.64418	1.53039		1.51398	0.388015	1.225			1.3869	1.52785	2.29165		1.46821	0.473625	0.981416
1.73953	0.232095	0.752615		2.73564	1.56409	0.57124			1.73953	1.10275	0.534144		1.55186	0.472892	0.475307
1.62832	2.43361	2.21742		1.74125	0.431366	2.26723			1.62832	1.365	1.60147		2.35574	0.496882	0.800038
1.85006	1.07799	2.1393		1.46821	2.29401	0.927377			1.85006	0.910444	1.18781		1.60751	0.490906	0.920224
1.48946	2.25484	2.44569		1.4912	0.440401	1.40981			1.48946	0.943173	0.294985		1.74218	0.542535	2.95126
2.35514	1.35374	1.45618		1.55186	1.5277	0.465872			2.35514	1.91133	0.992513		1.77952	0.385781	0.474348
0.548812	1.51005	1.59751		2.35574	1.81025	1.60285			0.548812	2.47987			2.63981	0.460604	0.444733
1.50849	0.982539	2.01592		1.41966	0.42178	0.15044			1.50849	1.15251			0.608972	2.20577	0.261075
1.40331	1.11904	0.384053		1.60751	2.99041	1.63615			1.40331	2.89807			2.34103	0.126889	0.52591
1.18313	2.43167	0.143782		1.74218	0.628237	0.46382			1.18313	0.398044			1.19755	0.354548	1.26675
1.30617	1.97855	0.645615		1.77952	2.2033	2.64191			1.30617	1.14484			2.87718	0.45473
1.25969	1.10733	0.120846		2.63981	0.47917	0.626586			1.25969	0.594156			2.06223	0.46121
1.52652	1.16848	1.85989		0.608972	0.473625	0.544151			1.52652	0.813671			1.5968	0.370425
1.59404	1.52785	0.745511		2.34103	2.4388	1.2886			1.59404	1.36903			1.56091	0.00223591
2.0675	1.10275	1.61163		1.19755	0.535121	0.578278			2.0675	1.28636			1.31789	2.23583
1.44216	0.642687	0.407074		2.87718	0.472892	0.532356			1.44216	0.535348			0.637153	2.31273
1.55342	1.12986	0.674646		2.06223	0.599429	1.69956			1.55342	1.57858			1.65139	0.467625
0.00492536	0.457483	0.798302		1.5968	1.54097	1.23827			0.00492536				2.01224	0.385667
1.96888	0.645038	0.407751		1.56091	1.83411	1.53017			1.96888				0.685584	1.84181
0.756174	0.673345	0.730055		1.31789	0.496882	2.01885			0.756174				1.39199	0.691026
1.4523	2.3468	0.201077		0.637153	0.490906	2.75387			1.4523				1.93863
0.158232	2.23601	0.391101		1.65139	0.542535	0.492167			0.158232				1.89562
0.527718	0.498507	1.32927		2.01224	0.56618	1.46781			0.527718				1.2813
1.00059	1.365	1.52827		0.685584	0.939639	0.606735			0.117267				1.10533
0.117267	0.456512	0.451059		1.39199	0.385781	0.6505			1.16768				2.23063
1.16768	0.765938	0.562447		1.93863	0.44364	0.981416			1.87565				2.46708
1.87565	0.128229	2.66205		1.89562	1.57761	0.475307			2.08061				1.00248
2.08061	0.455353	1.23382		1.2813	0.460604	0.800038			1.30419				1.25466
1.30419	0.910444	0.538655		1.10533	2.20577	0.920224			1.53878				1.47707
1.53878	0.629637	0.674282		1.42603	0.126889	2.95126			2.45718				1.61895
2.45718	0.943173	2.32719		2.23063	0.354548	0.474348			1.20687				1.25877
1.63751	1.91133	0.492459		1.155	1.61157	0.444733			1.62549				0.536007
1.20687	0.60515	0.40398		2.46708	0.45473	0.424254			1.1984				1.09337
1.62549	2.47987	2.00051		1.00248	0.531738	0.648484			0.431447				0.708263
1.1984	1.15251	0.661147		1.25466	1.24917	0.261075			0.361188				0.236097
0.431447	2.89807	0.436088		1.47707	0.508756	2.66932			2.59105				0.56019
0.361188	0.398044	2.29165		1.61895	0.46121	0.664708			0.86669				1.47934
2.59105	1.14484	0.00225432		0.465987	0.370425	2.39165			1.53663				0.496413
0.86669	0.742806	0.534144		1.25877	0.223591	0.52591			2.22031				0.456973
1.53663	0.594156	1.60147		1.45772	0.52505	1.13485			0.383937				1.19701
2.22031	0.457686	1.1492		0.536007	0.840073	1.25421			1.16297				1.37405
0.383937	0.813671	1.47134		1.09337	1.40287	2.40883			0.822879				0.539759
1.16297	2.03315	1.18781		0.708263	2.23583	0.419169			0.815799				2.18405
0.822879	0.460486	2.95178		0.236097	2.31273	0.192943			0.44166
1.06352	1.94876	1.33676		0.56019	0.467625	2.80357			0.274373
0.815799	1.36903	0.874411		1.60162	0.385667	1.27129			1.08285
0.44166	1.11329	1.10226		1.47934	0.525649	0.476048			0.00201965
0.932227	0.591307	0.294985		0.496413	0.548619	2.86886			1.3532
0.0274373	1.28636	1.50776		0.456973	1.33152	0.968055			2.68563
1.08285	0.535348	1.19454		1.19701	0.459587	0.7961			0.597929
0.00201965	0.59622	0.946032		2.10474	2.54623	0.65171			0.452344
1.3532	0.431725	0.992513		1.28158	1.84181	0.597944			1.23236
0.699064	0.998259			0.474143	0.745213	0.437958			1.74361
2.68563	0.419617			1.37405	0.691026	1.26675			2.96344
0.597929	0.65174			0.539759					0.88412
0.452344	0.426246			2.18405
0.457664	1.57858
1.23236
1.74361
2.96344
0.88412

## Sheet: Electrophysiology Experiment
Valid			In-Valid
33 valid	400 valid	600 valid	33 invalid	400 invalid	600 invalid	CTOA
1	0.336824	0.511344	0.535777	0.406632	0.724258
1	0.764706	0.490196	0.393791	0.643791	0.571895
0.893333	0.530667	0.154667	0.421333	1	0.165333
0.750999	0.117177	1	0.628495	0.659121	0.561917
1	0.169355	0.548387	0.709677	0.350806	0.592742
1	0.457704	0.667674	0.610272	0.888218	0.489426
0.713415	-0.0121951	0.270325	0.237805	1	0.376016
1	0.289941	0.633136	0.535503	0.684911	0.698225
1	0.65917	0.243945	0.358131	0.49308	0.534602
0.841132	0.587595	0.832427	0.807399	1	0.618063
1	0.708442	0.549173	0.361184	0.928634	0.699739
0.916261	0.770204	0.672833	0.574489	1	0.990263
1	0.679943	0.981508	0.305832	0.445235	0.866287
1	0.309055	0.517717	0.318898	0.718504	0.795276
1	0.862534	0.770889	0.408356	0.836927	0.636119
1	0.380744	0.56674	0.396061	0.516411	0.420131
1	0.930676	0.760832	0.370884	0.731369	0.986135
0.846154	0.415865	0.0216346	0.802885	1	0.694712
0.730366	0.23822	1	0.518325	0.989529	0.636126
0.856784	0.653266	0.621859	0.84799	0.85804	1
1	0.400227	0.738095	0.690476	0.758503	0.895692
1	0.557841	0.423308	0.301628	0.778063	0.550129
1	0.458763	-0.00128866	0.530928	0.177835	0.782216
1	0.279773	0.31758	0.442344	0.550095	0.459357
0.997368	0.65	1	0.939474	0.981579	0.234211
0.848703	0.572046	0.695965	0.743516	0.969741	1
0.951311	0.620474	0.580524	0.610487	1	0.991261
0.871622	0.800676	0.135135	0.89527	1	0.5
0.651111	0.752222	0.126667	0.0155556	0.516667	1
0.60587	0.725367	0.790356	0.27673	1	0.702306
0.871795	1	0.595571	0.155012	0.703963	0.184149
0.487124	0.390558	-0.0815451	0.523605	1	0.864807
1	0.405405	-0.086771	0.00853485	0.445235	0.0697013
1	0.327586	0.714559	0.509579	0.368774	0.623563
0.943262	0.154255	1	-0.154255	0.723404	0.663121
0.97	0.695714	0.888571	0.705714	1	0.708571
0.961312	1	0.670421	0.796278	0.67238	0.807052
1	0.656995	0.653886	0.789637	0.638342	0.517617
0.847059	0.636678	0.576471	1	0.994464	0.986851
0.959929	0.447017	0.448798	1	0.530721	0.865539
0.118182	-0.0181818	0.103636	0.461818	0.430909	1
1	0.331533	0.794816	0.604752	0.610151	0.572354
0.36338	0.411268	0.469014	0.178873	1	0.533803
1	0.0225734	0.369074	0.344244	0.536117	0.470655
1	0.0634633	0.0634633	0.102448	0.235721	0.384406
0.191336	0.353791	-1.6065	0.31769	-0.158845	1
0.916914	0.734421	1	0.148368	0.430267	-0.0341246
0.907482	0.627514	0.686243	0.138375	1	0.701529
0.132558	-0.188372	0.619767	0.545349	-0.627907	1

## Sheet: Electrophysiology Experiment 2
	Valid (normalized response)					invalid (normalized response)
singleton	33 valid	100 valid	400 valid	600 valid	1000 valid	33 invalid	100 invalid	400 invalid	600 invalid	1000 invalid
0.410828	0.751592	1	0.382166	0.315287	0.308917	0.213376	0.350318	0.232484	0.369427	0.420382
0.182927	0.878049	1	0.353659	-0.0243902	0.329268	0.292683	0.195122	0.304878	0.52439	0.829268
0.991304	0.53913	0.956522	0.452174	0.826087	0.582609	1	0.965217	0.46087	0.582609	0.695652
0.777174	0.755435	1	0.228261	0.25	0.695652	0.73913	0.744565	0.88587	0.880435	0.543478
0.611321	0.941509	1	0.550943	0.54717	0.622642	0.539623	0.701887	0.726415	0.598113	0.613208
0.761506	0.941423	0.941423	0.468619	0.728033	0.974895	0.753138	0.719665	0.594142	0.899582	1
0.636542	0.921415	1	0.426326	0.62279	0.67387	0.520629	0.591356	0.601179	0.534381	0.654224
0.706263	0.950324	1	0.760259	0.74514	0.561555	0.563715	0.526998	0.520518	0.673866	0.667387
0.77551	0.881633	1	0.82449	0.653061	0.902041	0.714286	0.804082	0.706122	0.555102	0.787755
0.71173	0.934394	1	0.624254	0.576541	0.723658	0.671968	0.795229	0.868787	0.916501	0.817097
0.776167	0.752013	1	0.479871	0.476651	0.624799	0.239936	0.334944	0.63124	0.513688	0.460548
0.536534	0.960334	1	0.363257	0.572025	0.80167	0.313152	0.536534	0.649269	0.674322	0.805846
0.478615	0.98778	1	0.358452	0.431772	0.490835	0.472505	0.505092	0.527495	0.649695	0.782077
0.617594	1	0.773788	0.48474	0.464991	0.67325	0.518851	0.574506	0.694794	0.759425	0.691203
0.391304	1	0.932367	0.690821	0.256039	0.352657	0.400966	0.478261	0.768116	0.78744	0.309179
0.269006	0.871345	0.573099	0.497076	0.573099	0.51462	0.274854	0.777778	1	0.953216	0.725146
0.641304	0.728261	1	0.326087	0.445652	0.967391	0.706522	0.597826	0.619565	0.76087	0.51087
0.611111	0.874552	1	0.562724	0.569892	0.672043	0.600358	0.648746	0.713262	0.625448	0.62724
0.47619	0.833333	1	0.510989	0.487179	0.424908	0.545788	0.490842	0.677656	0.57326	0.6337
0.758065	0.964516	1	0.506452	0.564516	0.729032	0.674194	0.551613	0.683871	0.751613	0.83871
0.56993	1	0.952797	0.826923	0.652098	0.667832	0.627622	0.620629	0.706294	0.697552	0.727273
0.729412	0.960784	1	0.654902	0.564706	0.854902	0.847059	0.862745	0.87451	0.811765	0.72549
0.544693	1	0.606145	0.648045	0.550279	0.608939	0.251397	0.553073	0.418994	0.73743	0.617318
0.725632	1	0.986763	0.588448	0.587244	0.513839	0.484958	0.592058	0.601685	0.658243	0.610108
0.530738	0.911885	1	0.493852	0.428279	0.506148	0.362705	0.290984	0.485656	0.602459	0.631148
0.640662	1	0.92435	0.453901	0.685579	0.619385	0.513002	0.626478	0.673759	0.678487	0.640662
0.557078	0.83105	1	0.488584	0.593607	0.347032	0.525114	0.621005	0.520548	0.502283	0.643836
0.524116	1	0.823151	0.498392	0.318328	0.4791	0.266881	0.321543	0.453376	0.434084	0.472669
0.47205	1	0.763975	0.540373	0.273292	0.31677	0.440994	0.391304	0.447205	0.409938	0.583851
0.485507	0.981884	1	0.463768	0.608696	0.608696	0.384058	0.467391	0.576087	0.521739	0.615942
0.563584	0.927746	1	0.485549	0.485549	0.676301	0.465318	0.49422	0.540462	0.453757	0.745665
0.613527	0.913043	1	0.154589	0.405797	0.57971	0.507246	0.521739	0.623188	0.637681	0.599034
0.608475	0.9	1	0.49661	0.467797	0.611864	0.588136	0.520339	0.6	0.645763	0.561017
0.643002	0.764706	1	0.318458	0.458418	0.527383	0.505071	0.709939	0.580122	0.68357	0.665314
0.422939	0.695341	1	0.21147	0.268817	0.53405	0.634409	0.519713	0.734767	0.616487	0.541219
0.611111	1	0.969697	0.494949	0.479798	0.616162	0.383838	0.510101	0.444444	0.60101	0.545455
0.551724	1	0.616379	0.0948276	0.344828	0.344828	0.409483	0.418103	0.642241	0.603448	0.474138
0.695238	0.838095	1	0.561905	0.447619	0.547619	0.438095	0.47619	0.614286	0.585714	0.7
0.441558	0.924675	1	0.462338	0.654545	0.555844	0.636364	0.636364	0.587013	0.584416	0.72987
0.559375	1	0.995313	0.565625	0.490625	0.632812	0.8	0.664062	0.7875	0.5625	0.69375
0.381679	0.78626	1	0.312977	0.229008	0.335878	0.442748	0.456107	0.416031	0.513359	0.412214
0.439614	0.352657	1	0.415459	0.516908	0.347826	0.429952	0.487923	0.31401	0.376812	0.623188
0.526471	0.852941	1	0.511765	0.476471	0.626471	0.535294	0.502941	0.538235	0.558824	0.505882
0.60567	0.822165	1	0.809278	0.595361	0.670103	0.806701	0.698454	0.744845	0.909794	0.713918
0.573059	0.984018	1	0.456621	0.591324	0.705479	0.415525	0.559361	0.748858	0.789954	0.710046
0.60076	1	0.912548	0.646388	0.741445	0.587452	0.688213	0.709125	0.705323	0.745247	0.697719
0.693182	0.984091	1	0.502273	0.468182	0.456818	0.681818	0.472727	0.7	0.720455	0.663636
0.616352	0.993711	1	0.559748	0.534591	0.578616	0.81761	0.496855	0.779874	0.754717	0.754717
0.937008	0.937008	1	0.551181	0.598425	0.748031	0.685039	0.645669	0.661417	0.472441	0.787402
0.785965	0.992982	1	0.814035	0.642105	0.663158	0.501754	0.726316	0.603509	0.74386	0.65614
0.687204	0.985782	1	0.530806	0.7109	0.701422	0.672986	0.559242	0.71564	0.649289	0.701422
0.631841	1	0.920398	0.552239	0.616915	0.706468	0.547264	0.358209	0.651741	0.726368	0.58209
0.508333	0.891667	1	0.491667	0.391667	0.7	0.645833	0.566667	0.720833	0.654167	0.733333
0.777228	0.905941	1	0.450495	0.415842	0.633663	0.524752	0.564356	0.524752	0.638614	0.638614
0.650685	0.815068	1	0.458904	0.568493	0.760274	0.410959	0.534247	0.808219	0.308219	0.753425
0.303318	1	0.886256	0.454976	0.364929	0.43128	0.255924	0.488152	0.492891	0.440758	0.293839
0.381643	0.584541	1	0.183575	0.400966	0.227053	0.251208	0.410628	0.410628	0.347826	0.381643
0.682848	1	0.932039	0.618123	0.925566	0.76699	0.427184	0.666667	0.634304	0.644013	0.731392
0.859589	0.996575	1	0.311644	0.558219	0.537671	0.428082	0.565068	0.743151	0.674658	0.678082
0.468504	0.795276	1	0.551181	0.507874	NaN	0.580709	0.555118	0.625984	0.515748	NaN
0.496881	0.95842	1	0.438669	0.428274	NaN	0.45738	0.553015	0.536383	0.619543	NaN
0.119777	0.877437	1	0.454039	0.275766	NaN	0.300836	0.364903	0.362117	0.169916	NaN
0.608247	0.931271	1	0.319588	0.56701	NaN	0.71134	0.443299	0.371134	0.831615	NaN
0.608108	1	0.936937	0.578829	0.371622	NaN	0.653153	0.646396	0.743243	0.256757	NaN
0.608108	1	0.936937	0.578829	0.371622	NaN	0.653153	0.646396	0.743243	0.256757	NaN
0.684685	0.981982	0.837838	1	0.684685	NaN	0.621622	0.675676	0.72973	0.54955	NaN
0.255034	0.42953	1	0.167785	0.328859	NaN	0.442953	0.322148	0.610738	0.389262	NaN
0.445783	1	0.831325	0.433735	0.493976	NaN	0.313253	0.837349	0.674699	0.771084	NaN
0.829114	1	0.93038	0.120253	0.278481	NaN	0.462025	0.708861	0.56962	0.772152	NaN
0.426136	0.5625	1	0.494318	0.335227	NaN	0.482955	0.482955	0.676136	0.778409	NaN
0.615142	1	0.933754	0.454259	0.520505	NaN	0.520505	0.77918	0.671924	0.637224	NaN
0.570423	1	0.795775	0.323944	0.422535	NaN	0.380282	0.510563	0.528169	0.676056	NaN
0.715232	1	0.741722	0.509934	0.576159	NaN	0.639073	0.543046	0.562914	0.857616	NaN
0.541796	1	0.842105	0.256966	0.306502	NaN	0.470588	0.625387	0.495356	0.501548	NaN
0.976	0.4	0.952	0.416	0.424	NaN	0.416	0.728	1	0.584	NaN

## Sheet: Human experiment
		Avrege human experiment
			Search Time (sec)
33 Valid	400 Valid	600 Valid		33 Invalid	400 Invalid	600 Invalid
0.368071	0.330744	0.318417		0.368184	0.304838	0.292043
0.324831	0.321793	0.253932		0.356246	0.292783	0.276216
0.382524	0.361533	0.343108		0.422211	0.33675	0.315692
0.403013	0.410326	0.336999		0.431443	0.364772	0.337003
0.349369	0.323319	0.301486		0.343871	0.310771	0.286338
0.441559	0.389136	0.38874		0.408355	0.345249	0.348471
0.383346	0.359203	0.349731		0.375675	0.338342	0.3312
0.4137	0.391916	0.334218		0.459365	0.328236	0.310033
0.487678	0.440672	0.412722		0.490653	0.429491	0.419736
0.429462	0.39034	0.33493		0.437686	0.360683	0.326909
0.403355	0.357845	0.326709		0.416646	0.339511	0.301689
0.470427	0.448569	0.412602		0.527028	0.429319	0.404472
0.400016	0.375238	0.31623		0.420589	0.33553	0.306903
0.399694	0.388411	0.298665		0.423744	0.340613	0.330086
0.388044	0.38166	0.321763		0.374077	0.302675	0.285391
